# Supplementary material for: FgBud3, a Rho4-Interacting Guanine Nucleotide Exchange Factor, Is Involved in Polarity Growth, Cell Division and Pathogenicity of Fusarium graminearum
Source: Front Microbiol. 2018 Jun 7;9:1209. doi: 10.3389/fmicb.2018.01209 (PMC5999796; doi:10.3389/fmicb.2018.01209)
Supplement: TABLE S1 — PCR primers used in this study. [file Table_1.XLS]

## Sheet: Sheet1
	Table S1. PCR primers used in this study
	Primers	Sequence(5’-3’)a	Application
	AF	CCGCTCGAGTTGGCGGGAATAGGTGAT	FgBUD3 deletion; probe
	AR	CCGGAATTCAAGTTGGGTCGCAGATGG
	BF	CGCGGATCCACGAATCACCGCAACCAC	FgBUD3 deletion
	BR	GGACTAGTCCTTGACTCATTACCACCAGAA
	CF	CCAAAGGCGGCTGTAAGA	ΔFgbud3 complementation
	CR	GCCATCAAGGCGTAGTAAATC
	OF	GCACTTTCCCACGCTACT	FgBUD3 deletion mutant screen; RT-PCR
	OR	CGATTCTTGCCTTTACCAC
	UAF	CCAAAGGCGGCTGTAAGA
	H853	GACAGACGTCGCGGTGAGTT
	ACTF	CGATTCCGTGCTCCTGAG
	ACTR	ATGTTTCCGTAGAGATCCTTTC
	ADF-BUD3	ATATGGCCATGGAGGCCAGTATGTTACGACAATATGGAGGATACACAC	AD-FgBud3201-746 vector construction
	ADR-BUD3	ATCTGCAGCTCGAGCTCGATTCACCGTGACATTGTAGGGAGGAC
	BDF-RHO4	CCGGAATTCATGGCATCATCTCATTCGCAC	BD-FgRho4 vector construction
	BDR-RHO4	CGCGGATCCTTAGAGGATTGGAGACCTTCTCTTC
	CAF	GGCCTCAAGTCAGCTCTCCGCCAC	BD-FgRho4(CA) vector construction
	CAR	CTGACTTGAGGCCGACGAGGACCA
	DNF	GTTGTCGGCGACGTTGGTTGCGG	BD-FgRho4(BD) vector construction
	DNR	CGTCGCCGACAACAACAATCTTCTTGGA
	BDF-RHO1	CCGGAATTCATGGCTGAGATCCGCCGA	BD-FgRho1 vector construction
	BDR-RHO1	CGCGGATCCTTACAGAACAAGAGACTTCTTGTGAGACT
	BDF-RHO2	CCGGAATTCATGAGCGCAAATCCGAGC	BD-FgRho2 vector construction
	BDR-RHO2	CGCGGATCCTTACAGCACGACAGAGCAGC
	BDF-RHO3	ATGGCCATGGAGGCCGAATTCATGCCTGCTCTTTGTGGAGG	BD-FgRho3 vector construction
	BDR-RHO3	CCGCTGCAGGTCGACGGATCCTCACATGACGATGGACTTGC
	BDF-RAC1	GGCGAATTCATGGCCCAGCCCGGCGT	BD-FgRac1 vector construction
	BDR-RAC1	CGCGGATCCCTACAGGATGGAGGATTTGTTCTTCTTTTG
	BDF-CDC42	GGCGAATTCATGGCGGTTGTCGCTACT	BD-FgCdc42 vector construction
	BDR-CDC42	CGCGGATCCTTATAGGACGAGGGACTTGTG
	a The respective restriction enzyme sites included in primers are listed in red letters in the sequence.
